# Supplementary material for: A Systematic Review of a Polyvagal Perspective on Embodied Contemplative Practices as Promoters of Cardiorespiratory Coupling and Traumatic Stress Recovery for PTSD and OCD: Research Methodologies and State of the Art
Source: Int J Environ Res Public Health. 2021 Nov 10;18(22):11778. doi: 10.3390/ijerph182211778 (PMC8619958; doi:10.3390/ijerph182211778)
Supplement: Supplementary file 1 [file ijerph-18-11778-s001.zip]

Archive with 1 entries (1 files):
- ijerph-1433529-supplementary.pdf
